# Supplementary material for: Supplement to the revision of the genus Eremosaprinus Ross, 1939 (Coleoptera, Histeridae, Saprininae): new distributional data and description of a new species from Arizona, U.S.A
Source: Zookeys. 2014 May 14;(409):49–60. doi: 10.3897/zookeys.409.4801 (PMC4042689; doi:10.3897/zookeys.409.4801)
Supplement: XML Treatment for Eremosaprinus warneri [file zookeys.409.4801-treatment1.xml]

<!DOCTYPE tp:taxon-treatment
  PUBLIC "-//TaxonX//DTD Taxonomic Treatment Publishing DTD v0 20100105//EN" "tax-treatment-NSO.dtd">
<tp:taxon-treatment xmlns:tp="http://www.plazi.org/taxpub"><tp:treatment-meta><mixed-citation publication-type="journal"><person-group><name><surname>Lackner</surname><given-names>Tomáš</given-names></name><name><surname>Tishechkin</surname><given-names>Alexey K.</given-names></name></person-group><article-title>Supplement to the revision of the genus <italic>Eremosaprinus</italic> Ross, 1939 (Coleoptera, Histeridae, Saprininae): new distributional data and description of a new species from Arizona, U.S.A.</article-title><source>Zookeys</source><day>14</day><month>5</month><year>2014</year><volume>2014</volume><issue>409</issue><fpage>49</fpage><lpage>60</lpage><pub-id pub-id-type="doi">10.3897/zookeys.409.4801</pub-id></mixed-citation></tp:treatment-meta><tp:nomenclature><tp:taxon-name>
                        <tp:taxon-name-part taxon-name-part-type="genus">Eremosaprinus</tp:taxon-name-part>
                        <tp:taxon-name-part taxon-name-part-type="species">warneri</tp:taxon-name-part>
                        <object-id xmlns:xlink="http://www.w3.org/1999/xlink" content-type="zoobank" xlink:type="simple">http://zoobank.org/163E10DA-BBDF-4423-95FC-5C30F1B67D7F</object-id>
                        <object-id xmlns:xlink="http://www.w3.org/1999/xlink" xlink:type="simple">http://species-id.net/wiki/Eremosaprinus_warneri</object-id>
                    </tp:taxon-name><tp:taxon-status xmlns:xlink="http://www.w3.org/1999/xlink" xlink:type="simple">sp. n.</tp:taxon-status><xref ref-type="fig" rid="F1">Figs 1</xref><xref ref-type="fig" rid="F2"/><xref ref-type="fig" rid="F3"/><xref ref-type="fig" rid="F4">–23</xref></tp:nomenclature><tp:treatment-sec sec-type="Type material"><title>Type material.</title><p><bold>Holotype</bold>, point-mounted male, labeled “USA: AZ: Cochise Co., Bagby Rd., 0.2 mi W Central Hwy.; <named-content xmlns:xlink="http://www.w3.org/1999/xlink" content-type="dwc:verbatimCoordinates" xlink:type="simple">31°33'14"N, 109°42'06"W</named-content>; viii.28.–x.9.2011; barrier pitfalls; W. B. Warner / HOLOTYPE <!--PageBreak--><!--PageBreak--><italic><tp:taxon-name>Eremosaprinus warneri</tp:taxon-name></italic> sp. n. A.K.Tishechkin &amp; T.Lackner des. 2012” (FMNH). <bold>Paratypes</bold> (46, in CTLA, CWBW, FMNH and LSAM): 6 ♂♂ and 12 ♀♀ females labeled as the holotype; 3 ♂♂ and 1 ♀ as preceding, but collected on 28.viii.–19.xi.2011; 4 ♀♀ with the same locality, collector and collecting method, but collected on 9.x.–19.xi.2011; 2 ♀♀ with the same locality, collector and collecting method, but collected on 12.viii.–5.ix.2012; 3 ♂♂ and 6 ♀♀ with the same locality, collector and collecting method, but collected on 5.ix.–6.x.2012; 3 ♀♀ from Arizona, Cochise Co., Birch Rd., 4.1 mi E of Highway 191 at <named-content xmlns:xlink="http://www.w3.org/1999/xlink" content-type="dwc:verbatimCoordinates" xlink:type="simple">31°58'43"N, 109°46'41"W</named-content>, collected by black cup pitfall traps on 28.vii.–9.x.2011 by W. B. Warner; 1 ♂ and 4 ♀♀ from Arizona, Cochise Co., 1.5 mi S junction of Highways 191 and 181 at <named-content xmlns:xlink="http://www.w3.org/1999/xlink" content-type="dwc:verbatimCoordinates" xlink:type="simple">31°51'44"N, 109°41'59"W</named-content>, collected by black cup barrier pitfall traps on 28.viii.–9.x.2011 by W. B. Warner; 2 ♂♂ and 1 ♀ with the same locality, collector and collecting method, but collected on 9.x.–19.xi.2011.</p></tp:treatment-sec><tp:treatment-sec sec-type="Diagnosis"><title>Diagnosis.</title><p>In general appearance, <italic><tp:taxon-name>Eremosaprinus warneri</tp:taxon-name></italic> has a close resemblance to the apparently sympatric <italic><tp:taxon-name>Eremosaprinus rossi</tp:taxon-name></italic>, both species possessing similar elytral strial patterns, dense dorsal punctation and a large elongate setose impression on the metaventrite and 1<sup>st</sup> abdominal ventrite in males. Furthermore, the two species share a synapomorphy of a microscopic slit-like aperture situated near the anterior margin of prosternum, just before the deep transverse sulcus across prosternal keel; this aperture can possibly be interpreted as a homology to the tiny foveae found in other congeners, which these species otherwise lack. The new species can be diagnosed by the presence of a pair of tubercles on the posterior margin of the male metaventrite in <italic><tp:taxon-name>Eremosaprinus warneri</tp:taxon-name></italic> (absent in <italic><tp:taxon-name>Eremosaprinus rossi</tp:taxon-name></italic>), the presence of a pair of tubercles on the posterior margin of the male 1<sup>st</sup> abdominal ventrite in <italic><tp:taxon-name>Eremosaprinus rossi</tp:taxon-name></italic> (absent in <italic><tp:taxon-name>Eremosaprinus warneri</tp:taxon-name></italic>) and the shape of the prosternal carinal striae (forming an almost circular loop in <italic><tp:taxon-name>Eremosaprinus rossi</tp:taxon-name></italic>, with a more elongate and narrow loop in <italic><tp:taxon-name>Eremosaprinus warneri</tp:taxon-name></italic>, compare <xref ref-type="fig" rid="F3">Figs 9</xref> and <bold><italic>112</italic></bold>).</p></tp:treatment-sec><tp:treatment-sec sec-type="Description"><title>Description.</title><p>Body measurements: PEL: 2.4–3.3 mm; APW: 0.9–1.2 mm; PPW: 1.7–2.3 mm; EL: 1.5–2.1 mm; EW: 2.0–2.7 mm. Body (<xref ref-type="fig" rid="F1">Figs 1–3</xref>) wide oval, convex, ventral surface flattened. Color dark brownish black, legs and antennae paler, antennal clubs dark rufous.</p><fig id="F1" position="float" orientation="portrait"><label>Figures 1–5.</label><caption><p><bold>1</bold> <italic><tp:taxon-name>Eremosaprinus warneri</tp:taxon-name></italic> sp. n., habitus, dorsal view. <bold>2</bold> ditto, ventral view <bold>3</bold> ditto, lateral view <bold>4</bold> <italic><tp:taxon-name>Eremosaprinus warneri</tp:taxon-name></italic> sp. n., male, metaventrite + first abdominal ventrite <bold>5</bold> <italic><tp:taxon-name>Eremosaprinus warneri</tp:taxon-name></italic> sp. n., head, frontal view.</p></caption><graphic xmlns:xlink="http://www.w3.org/1999/xlink" xlink:href="zookeys-409-049-g001.jpg" position="float" orientation="portrait" xlink:type="simple"/></fig><p>Antennae short, scape subquadrate, subequal to funicle in length; dorsal side with multiple long setae; pedicel enlarged, subquadrate. Antennal club (<xref ref-type="fig" rid="F3">Fig. 7</xref>) small, spherical, slightly pointed apically, completely covered with short appressed tomentose sensilla intermingled with sparse short sub-erect sensilla. Antennal clubs ventrally with two rows of circular sensory areas situated above each other with three areas in each row; areas increased in size mediad; sensory areas dorsally likewise arranged in two rows, but areas of both dorsal rows approximately identical in size, circular; lower row contains five sensory areas while upper row contains three; sensory structures of antennal club (<xref ref-type="fig" rid="F2">Fig. 6</xref>) in form of vesicles corresponding in number and shape to the sensory areas on the surface; no main vesicle “<italic>v</italic>” apparent.</p><fig id="F2" position="float" orientation="portrait"><label>Figure 6.</label><caption><p><italic><tp:taxon-name>Eremosaprinus warneri</tp:taxon-name></italic> sp. n., left antennal club, dorsal view (white circles show sensory areas and corresponding vesicles of dorsal side, grey circles depict sensory areas and vesicles of ventral side).</p></caption><graphic xmlns:xlink="http://www.w3.org/1999/xlink" xlink:href="zookeys-409-049-g002.jpg" position="float" orientation="portrait" xlink:type="simple"/></fig><fig id="F3" position="float" orientation="portrait"><label>Figures 7–14.</label><caption><p><bold>7</bold> <italic><tp:taxon-name>Eremosaprinus warneri</tp:taxon-name></italic> sp. n., left antennal club, ventral view. <bold>8</bold> <italic><tp:taxon-name>Eremosaprinus warneri</tp:taxon-name></italic> sp. n., mentum, ventral view <bold>9</bold> <italic><tp:taxon-name>Eremosaprinus warneri</tp:taxon-name></italic> sp. n., prosternum <bold>10</bold> <italic><tp:taxon-name>Eremosaprinus warneri</tp:taxon-name></italic> sp. n., lateral disk of metaventrite + metepisternum <bold>11</bold> <italic><tp:taxon-name>Eremosaprinus warneri</tp:taxon-name></italic> sp. n., protibia, dorsal view <bold>12</bold> ditto, ventral view <bold>13</bold> <italic><tp:taxon-name>Eremosaprinus warneri</tp:taxon-name></italic> sp. n., mesotibia, dorsal view <bold>14</bold> <italic><tp:taxon-name>Eremosaprinus warneri</tp:taxon-name></italic> sp. n., metatibia, dorsal view.</p></caption><graphic xmlns:xlink="http://www.w3.org/1999/xlink" xlink:href="zookeys-409-049-g003.jpg" position="float" orientation="portrait" xlink:type="simple"/></fig><p>Mouthparts: mandibles (<xref ref-type="fig" rid="F1">Fig. 5</xref>) regularly rounded, with finely microsculptured surface and dense shallow punctures; mandibular apex acute and long, sub-apical tooth on left mandible small and obtuse. Labrum short, triangular, surface finely granulate; mentum (<xref ref-type="fig" rid="F3">Fig. 8</xref>) subquadrate, anterior angles slightly produced, anterior margin medially with a tiny notch, surface around it with several setae; disc of mentum imbricate; lateral margins with a row of sparse ramose setae.</p><p>Frons (<xref ref-type="fig" rid="F1">Fig. 5</xref>) moderately convex, with dense small anastomosing rugose punctures. Frontal stria absent; occipital stria complete, thin, carinate; supraorbital stria present along dorsal halves of inner margins of eyes, inconspicuous among rugose frontal punctation. Clypeus convex, lateral sides weakly so, anterior margin shallowly concave, its punctation slightly smaller that of frons.</p><p>Pronotum (<xref ref-type="fig" rid="F1">Fig. 1</xref>) widest at base, lateral margins almost straight, anterior angles obtuse, narrowly rounded. Marginal pronotal stria poorly distinct among dense punctation laterally, completely absent behind head. Anterior margin of pronotum with a <!--PageBreak-->fringe of tiny thin setae. Pronotal disc singly microsculptured, with moderate to large shallow dense punctures, interspaces between them smaller than punctures themselves, progressively becoming denser, somewhat larger and more elongate laterally, turning into fine longitudinal wrinkles in lateral thirds of pronotal width. Ante-scutellar depression indistinct; scutellum minute, triangular; pronotal hypomeron with background microsculpture and dense shallow longitudinally arranged punctures, with numerous short yellow setae.</p><p>Elytra (<xref ref-type="fig" rid="F1">Fig. 1</xref>) with fine background micro-sculpture, completely covered with small to medium shallow, mostly elongate dense punctures, their interspaces approximately half as large as punctures themselves, but can be larger; being progressively larger and denser posteriorly and laterally, with a tendency to merge into shallow longitudinal wrinkles in elytral intervals and on posterior fourth. Elytral striae thin, finely punctuate, weakly costate. Outer subhumeral striae absent, humeral striae indistinct, mostly obscured by dense punctation, inner subhumeral striae complete, running from bases to near apices, but not attaining apex. First dorsal elytral striae almost complete, 2<sup>nd</sup> to 4<sup>th</sup> long, entering posterior fifth, sub-equal in lengths, 4<sup>th</sup> dorsal elytral stria being usually somewhat shorter. No traces of 5<sup>th</sup> dorsal elytral striae present, sutural ely<!--PageBreak-->tral striae complete, connected with 4<sup>th</sup> dorsal elytral striae under angulated wide arch, occasionally very narrowly interrupted anteriorly. Apical elytral striae absent; marginal elytral striae thin, slightly carinate, complete; marginal epipleural striae thin, distinct and complete. Elytral epipleura with punctation identical to lateral areas of elytra in dorsal parts, areas between marginal elytral and epipleural striae smooth and shiny, with few small punctures.</p><p>Propygidium narrow, with small shallow circular anostomosing punctures; pygidium long and moderately convex, with elongate anostomosing punctures similar to ones on posterior parts of elytra, progressively denser and wrinkle-like apically.</p><p>Anterior margin of median portion of prosternum (<xref ref-type="fig" rid="F3">Fig. 9</xref>) straight, not elevated, marginal prosternal stria indistinct. Prosternal process laterally with dense small punctures in anterior third, dorsally with tiny scattered punctures, slightly convex. Carinal prosternal striae long, convergent between procoxae, thence moderately convex, approaching each other anteriorly, terminating freely next to microscopic slit-like aperture situated near anterior margin, just before deep transverse sulcus across prosternal keel (<xref ref-type="fig" rid="F3">Fig. 9</xref>). Lateral prosternal striae absent. Carinal profile shallowly concave, with weak notch at transverse anterior sulcus.</p><p>Mesoventrite transverse, with small, shallow, moderately dense punctures throughout disc, anterior margin deeply concave. Marginal mesoventral stria thin, complete. Meso-metaventral sutural stria absent; meso-metaventral suture thin, distinct. Metaventrite long, with slightly larger punctures than those of mesoventrite. Metaventral profile weakly concave in males, slightly convex in females. Longitudinal suture of metaventrite distinct, complete, thin and impunctate. Most of discs of metaventrite and 1<sup>st</sup> abdominal sternite in males occupied by relatively deep elongate oval setose patch (<xref ref-type="fig" rid="F1">Fig. 4</xref>). Setae of this patch flattened and dorso-ventrally appressed, cuticle mostly carpeted by setal cover; metaventral part with narrow weak keel along longitudinal suture. Lateral striae of metaventrite long, slightly abbreviated before metacoxa, punctuate, postmesocoxal striae represented by short outer fragment near anterior end of metepisternum. Lateral discs of metaventrite (<xref ref-type="fig" rid="F3">Fig. 10</xref>) with large shallow dense (0.3–1.2), circular punctures; metepisternal discs with smaller denser punctures, becoming progressively sparser posteriorly. First abdominal ventrite of males mostly occupied by setose depression (<xref ref-type="fig" rid="F1">Fig. 4</xref>), in females this setose depression absent, completely striate laterally; peripheral areas outside of depression with identical type of punctation as peripheral parts of disc of metaventrite.</p><p>All femora smooth and sparsely punctuate, wide; punctures of profemora slightly larger and denser than those of meso- and metafemora; profemora with a row of short stiff setae on both margins. Margins of meso- and metafemora with rows of shorter setae on dorsal sides, hidden from ventral aspect, an extra row of short stiff setae present on posterior margins.</p><p>Protibia (<xref ref-type="fig" rid="F3">Fig. 11</xref>) rather wide, outer margins with four shallow teeth in anterior halves topped with small flattened denticles and with extra one or two tiny denticles toward bases. Anterior margins with one tiny denticle. Anterior surface of protibia with complete anterior protibial stria and with two complete rows of rather long sparse <!--PageBreak--><!--PageBreak-->setae. Protarsal groove deep; protibial spur tiny, inconspicuous. Posterior surfaces of protibia (<xref ref-type="fig" rid="F3">Fig. 12</xref>) with outer portion irregularly rugosely punctate, clearly distinct from smooth narrow median portion, separated by irregular carinate elevation with a row of microscopic setae; posterior protibial stria complete, thin and carinate, on anterior half with a row of microscopic setae; setae of inner row double: one row of setae short and stiff; another row of setae approximately identical in length, but setae much thinner.</p><p>Mesotibia (<xref ref-type="fig" rid="F3">Fig. 13</xref>) long and narrow, distinctly curved, outer margin with a row of tiny denticles and a row of long denticles, progressively increasing in size distally; setae of outer and median rows long and sparsely spaced. Anterior surfaces smooth, mesotibial spurs tiny and inconspicuous. Anterior and posterior mesotibial striae complete. Tibial apices with several relatively long thin denticles. Metatibia (<xref ref-type="fig" rid="F3">Fig. 14</xref>) in all aspects similar to mesotibia, but slightly longer and thinner. All tarsi long and thin, meso- and metatarsomeres each with long (1.4–1.7 times corresponding tarsomere length) straight bristles ventrally and shorter, thinner bristle dorsally. First meso- and metatarsomeres with three ventral bristles, 2<sup>nd</sup> to 4<sup>th</sup> with a pair of such bristles, being uneven in length (outer ones distinctly shorter). Tarsal claws long, nearly straight, 0.5 times length of correspondent apical tarsomere.</p><p>Male genitalia: Eighth sternite entirely fused medially (<xref ref-type="fig" rid="F4">Figs 15–16</xref>), medio-laterally with few pores, apically with rather large vela basally with two brushes of long, dense setae (most easily visible from lateral view, <xref ref-type="fig" rid="F4">Fig. 19</xref>); two rows of shorter setae appear apically. Apices of 8<sup>th</sup> sternite with two small elongate membranous patches covered with microscopic setae. Apical part of 8<sup>th</sup> tergite medially faintly inwardly arcuate (<xref ref-type="fig" rid="F4">Fig. 16</xref>); 8<sup>th</sup> tergite medio-laterally with pores. Eighth sternite and tergite fused laterally (<xref ref-type="fig" rid="F4">Fig. 19</xref>). Ninth tergite (<xref ref-type="fig" rid="F4">Fig. 20</xref>) laterally with few pores, apical margin almost straight, with a conspicuous median projection observable from ventral view (<xref ref-type="fig" rid="F4">Fig. 21</xref>); 10<sup>th</sup> tergite basally inwardly arcuate. Spiculum gastrale (<xref ref-type="fig" rid="F4">Figs 22–23</xref>) almost parallel-sided with dilated ends; apical end strongly sclerotized, with two horn-like projections; basal end of spiculum gastrale outwardly arcuate. Aedeagus (<xref ref-type="fig" rid="F4">Figs 17–18</xref>) strongly sclerotized, almost parallel-sided on basal half, slightly thickened on apical half; convergent apically. Parameres fused on approximately basal third, aedeagus strongly curved ventrad (<xref ref-type="fig" rid="F4">Fig. 18</xref>). Basal piece of aedeagus short, its ratio to parameres length approximately 1:4.</p><fig id="F4" position="float" orientation="portrait"><label>Figures 15–23.</label><caption><p><bold>15</bold> <italic><tp:taxon-name>Eremosaprinus warneri</tp:taxon-name></italic> sp. n., 8<sup>th</sup> sternite and tergite, ventral view. <bold>16</bold> ditto, dorsal view <bold>17</bold> <italic><tp:taxon-name>Eremosaprinus warneri</tp:taxon-name></italic> sp. n., aedeagus, dorsal view <bold>18</bold> ditto, lateral view <bold>19</bold> <italic><tp:taxon-name>Eremosaprinus warneri</tp:taxon-name></italic> sp. n., 8<sup>th</sup> sternite and tergite, lateral view <bold>20</bold> <italic><tp:taxon-name>Eremosaprinus warneri</tp:taxon-name></italic> sp. n., 9<sup>th</sup> + 10<sup>th</sup> tergites, dorsal view <bold>21</bold> ditto, lateral view <bold>22</bold> <italic><tp:taxon-name>Eremosaprinus warneri</tp:taxon-name></italic> sp. n., spiculum gastrale, ventral view <bold>23</bold> ditto, lateral view.</p></caption><graphic xmlns:xlink="http://www.w3.org/1999/xlink" xlink:href="zookeys-409-049-g004.jpg" position="float" orientation="portrait" xlink:type="simple"/></fig></tp:treatment-sec><tp:treatment-sec sec-type="Remarks"><title>Remarks.</title><p>Sensory structures of the antenna of <italic><tp:taxon-name>Eremosaprinus warneri</tp:taxon-name></italic> differ substantially from those of the type species of the genus, <italic><tp:taxon-name>Eremosaprinus unguiculatus</tp:taxon-name></italic> (Ross, 1939); compare <xref ref-type="fig" rid="F2">Fig. 6</xref> with that of <xref ref-type="bibr" rid="B1">Tishechkin and Lackner (2012</xref>: <bold><italic>fig. 138</italic></bold>). Such disparity between the species of <italic><tp:taxon-name>Eremosaprinus</tp:taxon-name></italic> was discussed previously (<xref ref-type="bibr" rid="B1">Tishechkin and Lackner 2012</xref>: 50) and the unity of the genus remains unclear. We prefer to keep this newly described species tentatively in the genus pending larger series of all already known species – something that would enable us to study sensory organs of the antennae among all species and allow us to reconstruct the phylogeny of the genus on species level.</p></tp:treatment-sec><tp:treatment-sec sec-type="Etymology"><title>Etymology.</title><p>We dedicate this species to our colleague and friend Bill Warner, an enthusiastic student and collector of Arizona beetles, histerids in particular, who collected the entire type series of this species and many other <italic><tp:taxon-name>Eremosaprinus</tp:taxon-name></italic> specimens.</p><!--PageBreak--></tp:treatment-sec><tp:treatment-sec sec-type="Biology"><title>Biology.</title><p>According to the collector, W.B. Warner, the type series of this species was collected using barrier and black pitfall traps that were set around banner-tail kangaroo rat (<italic><tp:taxon-name>Dipodomys spectabilis</tp:taxon-name></italic> Merriam, 1890) burrows (mostly within 100 cm radius of the burrow entrances). The new species is most likely an inquiline inhabiting the burrows of the above-mentioned rodent (W.B. Warner, pers. comm).</p></tp:treatment-sec><tp:treatment-sec sec-type="Distribution"><title>Distribution.</title><p>USA, Arizona.</p><!--PageBreak--></tp:treatment-sec><ref-list><ref id="B1"><mixed-citation xmlns:xlink="http://www.w3.org/1999/xlink" xlink:type="simple"><person-group><name name-style="western"><surname>Tishechkin</surname><given-names>AK</given-names></name><name name-style="western"><surname>Lackner</surname><given-names>T</given-names></name></person-group> (<year>2012</year>) <article-title>Revision of the genus <italic>Eremosaprinus</italic> Ross, with elevation of <italic>Erebidus</italic> Reichardt to genus and description of new species (Coleoptera: Histeridae: Saprininae).</article-title><source>Folia Heyrovskyana</source>. <series>Series A</series><volume>20</volume>(<issue>1-2</issue>): <fpage>1</fpage>-<lpage>53</lpage>.</mixed-citation></ref></ref-list></tp:taxon-treatment>
