# Supplementary material for: Supplement to the revision of the genus Eremosaprinus Ross, 1939 (Coleoptera, Histeridae, Saprininae): new distributional data and description of a new species from Arizona, U.S.A
Source: Zookeys. 2014 May 14;(409):49–60. doi: 10.3897/zookeys.409.4801 (PMC4042689; doi:10.3897/zookeys.409.4801)
Supplement: XML Treatment for Eremosaprinus hubbardi [file zookeys.409.4801-treatment2.xml]

<!DOCTYPE tp:taxon-treatment
  PUBLIC "-//TaxonX//DTD Taxonomic Treatment Publishing DTD v0 20100105//EN" "tax-treatment-NSO.dtd">
<tp:taxon-treatment xmlns:tp="http://www.plazi.org/taxpub"><tp:treatment-meta><mixed-citation publication-type="journal"><person-group><name><surname>Lackner</surname><given-names>Tomáš</given-names></name><name><surname>Tishechkin</surname><given-names>Alexey K.</given-names></name></person-group><article-title>Supplement to the revision of the genus <italic>Eremosaprinus</italic> Ross, 1939 (Coleoptera, Histeridae, Saprininae): new distributional data and description of a new species from Arizona, U.S.A.</article-title><source>Zookeys</source><day>14</day><month>5</month><year>2014</year><volume>2014</volume><issue>409</issue><fpage>49</fpage><lpage>60</lpage><pub-id pub-id-type="doi">10.3897/zookeys.409.4801</pub-id></mixed-citation></tp:treatment-meta><tp:nomenclature><tp:taxon-name>
                            <tp:taxon-name-part taxon-name-part-type="genus">Eremosaprinus</tp:taxon-name-part>
                            <tp:taxon-name-part taxon-name-part-type="species">hubbardi</tp:taxon-name-part>
                        </tp:taxon-name><tp:taxon-authority>(Wenzel, 1939)</tp:taxon-authority></tp:nomenclature><tp:treatment-sec sec-type="Material studied"><title>Material studied.</title><p>1 specimen: Arizona, La Paz Co., dunes 11 mi S Ehrenberg, <named-content xmlns:xlink="http://www.w3.org/1999/xlink" content-type="dwc:verbatimCoordinates" xlink:type="simple">33°28'03"N, 114°36'26"W</named-content>, 12.ii.-4.iii.2012; 6 specimens: Arizona, Maricopa Co., nr. Agua Caliente, <named-content xmlns:xlink="http://www.w3.org/1999/xlink" content-type="dwc:verbatimCoordinates" xlink:type="simple">32°57'00"N, 113°17'31"W</named-content>, 11.ii.–25.iii.2012; 11 specimens: Arizona, Yuma Co., SW of Dateland, <named-content xmlns:xlink="http://www.w3.org/1999/xlink" content-type="dwc:verbatimCoordinates" xlink:type="simple">32°47'25"N, 113°32'54"W</named-content>, 11.ii.–25.iii.2012; 1 specimen: Arizona, Yuma Co., 6 mi. N Gila Rd. on Hwy. 95, <named-content xmlns:xlink="http://www.w3.org/1999/xlink" content-type="dwc:verbatimCoordinates" xlink:type="simple">32°50'23"N, 114°22'07"W</named-content>, 12.ii.-4.iii.2012; 2 specimens: California, Riverside Co., Wiley Well Rest Stop on I-10, <named-content xmlns:xlink="http://www.w3.org/1999/xlink" content-type="dwc:verbatimCoordinates" xlink:type="simple">33°36'18"N, 114°54'15"W</named-content>, 18.ii.–4.iii.2012; 14 specimens: California, San Bernardino Co., Rt. 62, 12 mi ENE junction with Rt. 177, J. Saulnier, 30.xi.–22.xii.2011. First records for La Paz and Maricopa Counties, Arizona.</p></tp:treatment-sec></tp:taxon-treatment>
