# Supplementary material for: Supplement to the revision of the genus Eremosaprinus Ross, 1939 (Coleoptera, Histeridae, Saprininae): new distributional data and description of a new species from Arizona, U.S.A
Source: Zookeys. 2014 May 14;(409):49–60. doi: 10.3897/zookeys.409.4801 (PMC4042689; doi:10.3897/zookeys.409.4801)
Supplement: XML Treatment for Eremosaprinus minimus [file zookeys.409.4801-treatment4.xml]

<!DOCTYPE tp:taxon-treatment
  PUBLIC "-//TaxonX//DTD Taxonomic Treatment Publishing DTD v0 20100105//EN" "tax-treatment-NSO.dtd">
<tp:taxon-treatment xmlns:tp="http://www.plazi.org/taxpub"><tp:treatment-meta><mixed-citation publication-type="journal"><person-group><name><surname>Lackner</surname><given-names>Tomáš</given-names></name><name><surname>Tishechkin</surname><given-names>Alexey K.</given-names></name></person-group><article-title>Supplement to the revision of the genus <italic>Eremosaprinus</italic> Ross, 1939 (Coleoptera, Histeridae, Saprininae): new distributional data and description of a new species from Arizona, U.S.A.</article-title><source>Zookeys</source><day>14</day><month>5</month><year>2014</year><volume>2014</volume><issue>409</issue><fpage>49</fpage><lpage>60</lpage><pub-id pub-id-type="doi">10.3897/zookeys.409.4801</pub-id></mixed-citation></tp:treatment-meta><tp:nomenclature><tp:taxon-name>
                            <tp:taxon-name-part taxon-name-part-type="genus">Eremosaprinus</tp:taxon-name-part>
                            <tp:taxon-name-part taxon-name-part-type="species">minimus</tp:taxon-name-part>
                        </tp:taxon-name><tp:taxon-authority>Tishechkin &amp; Lackner, 2012</tp:taxon-authority></tp:nomenclature><tp:treatment-sec sec-type="Material studied"><title>Material studied.</title><p>40 specimens: Arizona, Cochise Co., Bagby Rd., 0.2 mi W Central Hwy., <named-content xmlns:xlink="http://www.w3.org/1999/xlink" content-type="dwc:verbatimCoordinates" xlink:type="simple">31°33'14"N, 109°42'06"W</named-content>, 28.viii.2011-10.vi.2012; 31 specimens: Arizona, Cochise Co., Birch Rd., 4.1 mi E Hwy. 191, <named-content xmlns:xlink="http://www.w3.org/1999/xlink" content-type="dwc:verbatimCoordinates" xlink:type="simple">31°58'43"N, 109°46'41"W</named-content>, 28.viii.2011-10.vi.2012; 2 specimens: Arizona, Cochise Co., 1.5mi.S jct.Hwys.191 and 181, <named-content xmlns:xlink="http://www.w3.org/1999/xlink" content-type="dwc:verbatimCoordinates" xlink:type="simple">31°51'44"N, 109°41'59"W</named-content>, 9.x.-19.xi.2011; 1 specimens: Arizona, Cochise Co., 3 mi.S Wilcox, C. W. O’Brien, 16.i.2008; 1 specimen: Arizona, La Paz Co., Ave. 51E, 0.5mi S of I-10, <named-content xmlns:xlink="http://www.w3.org/1999/xlink" content-type="dwc:verbatimCoordinates" xlink:type="simple">33°37'27"N, 113°45'58"W</named-content>, 12.ii.-4.iii.2012; 2 specimens: Arizona, Yuma Co., SW of Dateland, <named-content xmlns:xlink="http://www.w3.org/1999/xlink" content-type="dwc:verbatimCoordinates" xlink:type="simple">32°47'25"N, 113°32'54"W</named-content>, 11.ii.-25.iii.2012. First record for La Paz Co., Arizona.</p></tp:treatment-sec></tp:taxon-treatment>
